# Supplementary material for: Improved Glycemic Control during a One-Week Adventure Camp in Adolescents with Type 1 Diabetes—The DIACAMP Study
Source: Biosensors (Basel). 2024 Sep 21;14(9):451. doi: 10.3390/bios14090451 (PMC11430097; doi:10.3390/bios14090451)
Supplement: Supplementary file 1 [file biosensors-14-00451-s001.zip]

Archive with 1 entries (1 files):
- biosensors-3160406-supplementary.pdf
